# Supplementary material for: Discovery and Evaluation of Novel Calenduloside E Derivatives Targeting HSP90β in Ox-LDL-Induced HUVECs Injury
Source: Pharmaceuticals (Basel). 2026 Jan 2;19(1):90. doi: 10.3390/ph19010090 (PMC12845407; doi:10.3390/ph19010090)
Supplement: Supplementary file 1 [file pharmaceuticals-19-00090-s001.zip]

Archive with 1 entries (1 files):
- pharmaceuticals-4033626-supplementary.pdf
